# Supplementary material for: Visible-Light-Mediated Catalyst-Free [2+2] Cycloaddition Reaction for Dihydrocyclobuta[b]naphthalene-3,8-diones Synthesis under Mild Conditions
Source: Molecules. 2023 Nov 18;28(22):7654. doi: 10.3390/molecules28227654 (PMC10675681; doi:10.3390/molecules28227654)
Supplement: Supplementary file 1 [file molecules-28-07654-s001.zip]

Archive with 1 entries (1 files):
- molecules-2713123-supplementary.pdf
